# Supplementary material for: Influence of Musical Enculturation on Brain Responses to Metric Deviants
Source: Front Neurosci. 2018 Apr 18;12:218. doi: 10.3389/fnins.2018.00218 (PMC5915898; doi:10.3389/fnins.2018.00218)
Supplement: Supplementary file 1 [file DataSheet1.ZIP]

Archive with 12 entries (12 files):
- 08s.wav
- 09l1.wav
- 09l2.wav
- 09s.wav
- 10l1.wav
- 10l2.wav
- 10s.wav
- 11l1.wav
- 11l2.wav
- 11s.wav
- 08l1.wav
- 08l2.wav
